# Supplementary material for: Gastrointestinal parasites of harbour seal (Phoca vitulina L.) in Danish marine waters: Prevalence, abundance, intensity and reproductive potential
Source: Int J Parasitol Parasites Wildl. 2025 Apr 1;27:101066. doi: 10.1016/j.ijppaw.2025.101066 (PMC12002897; doi:10.1016/j.ijppaw.2025.101066)
Supplement: Multimedia component 1 [file mmc1.xlsx]

## Sheet: Molecular identification
Sample	Egg producing	Final species identification	GenBank acession number		PCR primers amplifying the ITS region		PCR primers amplifying the cox2 gene		Sources of species indentification
name	nematodes		ITS	COX2	Forward	Reverse	Forward	Reverse	Sequence of the ITS region	Sequence of the cox2 gene	Morphology	Phylogentic analysis
PV02_N02e	Egg producing	Anisakis simplex (s.s.)	PQ860932	PV199995	PDG_18S_F5	NLR1270	211F	210R	Anisakis simplex	Anisakis simplex	Anisakis simplex	Anisakis simplex (s.s.)
PV02_N10		Anisakis simplex (s.s.)	PQ860933	PV199996	PDG_18S_F5	NLR1270	211F	210R	Anisakis simplex	Anisakis simplex	Anisakis simplex	Anisakis simplex (s.s.)
PV02_N11		Anisakis simplex (s.s.)	PQ860934	NA	PDG_18S_F5	NLR1270	NA	NA	Anisakis simplex	NA	NA	Anisakis simplex (s.s.)
PV03_N02		Anisakis simplex (s.s.)	PQ860936	PV199997	PDG_18S_F5	NLR1270	211F	210R	Anisakis simplex	Anisakis simplex	Anisakis simplex	Anisakis simplex (s.s.)
PV03_N04		Anisakis simplex (s.s.)	PQ860937	PV199998	PDG_18S_F5	NLR1270	211F	210R	Anisakis simplex	Anisakis simplex	Anisakis simplex	Anisakis simplex (s.s.)
PV03_N05		Anisakis simplex (s.s.)	PQ860938	PV199999	PDG_18S_F5	NLR1270	211F	210R	Anisakis simplex	Anisakis simplex	Anisakis simplex	Anisakis simplex (s.s.)
PV03_N06		Anisakis simplex (s.s.)	PQ860939	PV200000	PDG_18S_F5	NLR1270	211F	210R	Anisakis simplex	Anisakis simplex	Anisakis simplex	Anisakis simplex (s.s.)
PV03_N19e	Egg producing	Anisakis simplex (s.s.)	PQ860940	PV200001	PDG_18S_F5	NC2	211F	210R	Anisakis simplex	Anisakis simplex	Anisakis simplex	Anisakis simplex (s.s.)
PV03_N20e	Egg producing	Anisakis simplex (s.s.)	PQ860941	PV200002	PDG_18S_F5	NLR1270	211F	210R	Anisakis simplex	Anisakis simplex	NA	Anisakis simplex (s.s.)
PV03_N23e	Egg producing - Eggs counted	Anisakis simplex (s.s.)	PQ860942	PV200003	PDG_18S_F5	NLR1270	211F_alt	210R	Anisakis simplex	Anisakis simplex	Anisakis simplex	Anisakis simplex (s.s.)
PV03_N25e	Egg producing - Eggs counted	Anisakis simplex (s.s.)	PQ860943	PV200004	PDG_18S_F5	NLR1270	211F_alt	210R	Anisakis simplex	Anisakis simplex	Anisakis simplex	Anisakis simplex (s.s.)
PV03_N27e	Egg producing - Eggs counted	Anisakis simplex (s.s.)	NA	PV200005	NA	NA	211F_alt	210R	NA	Anisakis simplex	Anisakis simplex	Anisakis simplex (s.s.)
PV03_N28e	Egg producing - Eggs counted	Anisakis simplex (s.s.)	PQ860944	PV200006	PDG_18S_F5	NC2	211F_alt	210R	Anisakis simplex	Anisakis simplex	Anisakis simplex	Anisakis simplex (s.s.)
PV03_N29e	Egg producing - Eggs counted	Anisakis simplex (s.s.)	PQ860945	PV200007	PDG_18S_F5	NC2	211F_alt	210R	Anisakis simplex	Anisakis simplex	Anisakis simplex	Anisakis simplex (s.s.)
PV04_N07		Anisakis simplex (s.s.)	PQ860946	PV200008	PDG_18S_F5	NLR1270	211F	210R	Anisakis simplex	Anisakis simplex	NA	Anisakis simplex (s.s.)
PV04_N08		Anisakis simplex (s.s.)	PQ860947	PV200009	PDG_18S_F5	NLR1270	211F	210R	Anisakis simplex	Anisakis simplex	Anisakis simplex	Anisakis simplex (s.s.)
PV04_N09		Anisakis simplex (s.s.)	PQ860948	PV200010	PDG_18S_F5	NLR1270	211F	210R	Anisakis simplex	Anisakis simplex	Anisakis simplex	Anisakis simplex (s.s.)
PV05_N12		Anisakis simplex (s.s.)	PQ860949	PV200011	PDG_18S_F5	NLR1270	211F	210R	Anisakis simplex	Anisakis simplex	Anisakis simplex	Anisakis simplex (s.s.)
PV05_N14		Anisakis simplex (s.s.)	PQ860950	PV200012	PDG_18S_F5	NLR1270	211F	210R	Anisakis simplex	Anisakis simplex	NA	Anisakis simplex (s.s.)
PV07_N15		Anisakis simplex (s.s.)	PQ860951	PV200013	PDG_18S_F5	NC2	211F	210R	Anisakis simplex	Anisakis simplex	NA	Anisakis simplex (s.s.)
PV08_N07		Anisakis simplex (s.s.)	PQ860952	PV200014	BD1	BD2	211F	210R	Anisakis simplex	Anisakis simplex	NA	Anisakis simplex (s.s.)
PV08_N08		Anisakis simplex (s.s.)	PQ860953	PV200015	BD1	BD2	211F	210R	Anisakis simplex	Anisakis simplex	Anisakis simplex	Anisakis simplex (s.s.)
PV08_N09		Anisakis simplex (s.s.)	PQ860954	PV200016	PDG_18S_F5	NC2	211F	210R	Anisakis simplex	Anisakis simplex	Anisakis simplex	Anisakis simplex (s.s.)
PV10_N07		Anisakis simplex (s.s.)	PQ860955	PV200017	BD1	BD2	211F	210R	Anisakis simplex	Anisakis simplex	Anisakis simplex	Anisakis simplex (s.s.)
PV10_N08		Anisakis simplex (s.s.)	PQ860956	PV200018	PDG_18S_F5	BD2	211F	210R	Anisakis simplex	Anisakis simplex	Anisakis simplex	Anisakis simplex (s.s.)
PV10_N09		Anisakis simplex (s.s.)	PQ860957	PV200019	BD1	BD2	211F	210R	Anisakis simplex	Anisakis simplex	Anisakis simplex	Anisakis simplex (s.s.)
PV13_N16		Anisakis simplex (s.s.)	PQ860958	PV221087	PDG_18S_F5	BD2	211F	210R	Anisakis simplex	Anisakis simplex	Anisakis simplex	Anisakis simplex (s.s.)
PV13_N17		Anisakis simplex (s.s.)	PQ860959	PV200020	PDG_18S_F5	BD2	211F	210R	Anisakis simplex	Anisakis simplex	Anisakis simplex	Anisakis simplex (s.s.)
PV13_N18		Anisakis simplex (s.s.)	PQ860960	PV200021	PDG_18S_F5	BD2	211F	210R	Anisakis simplex	Anisakis simplex	Anisakis simplex	Anisakis simplex (s.s.)
PV02_N01		Contracaecum osculatum (s.s.)	PQ861039	PV223459	PDG_18S_F5	NC2	211F_alt	210R	Contracaecum osculatum	Contracaecum osculatum	Contracaecum osculatum	Contracaecum osculatum (s.s.)
PV02_N05		Contracaecum osculatum (s.s.)	PQ861040	PV223460	PDG_18S_F5	NLR1270	211F_alt	CoOs_Mith_R3	Contracaecum osculatum	Contracaecum osculatum	Contracaecum osculatum	Contracaecum osculatum (s.s.)
PV02_N06		Contracaecum osculatum (s.s.)	PQ861041	PV223461	PDG_18S_F5	NLR1270	211F_alt	210R	Contracaecum osculatum	Contracaecum osculatum	Contracaecum osculatum	Contracaecum osculatum (s.s.)
PV02_N07		Contracaecum osculatum (s.s.)	PQ861042	PV223462	PDG_18S_F5	NLR1270	CoOs_Mith_F4	CoOs_Mith__R3	Contracaecum osculatum	Contracaecum osculatum	Contracaecum osculatum	Contracaecum osculatum (s.s.)
PV02_N09		Contracaecum osculatum (s.s.)	PQ861043	PV223463	PDG_18S_F5	NLR1270	CoOs_Mith_F4	CoOs_Mith__R3	Contracaecum osculatum	Contracaecum osculatum	Contracaecum osculatum	Contracaecum osculatum (s.s.)
PV03_N21e	Egg producing	Contracaecum osculatum (s.s.)	PV219301	PV223464	PDG_18S_F5	NLR1270	211F_alt	210R	Contracaecum osculatum	Contracaecum osculatum	Contracaecum osculatum	Contracaecum osculatum (s.s.)
PV03_N22e	Egg producing - Eggs counted	Contracaecum osculatum (s.s.)	PQ861044	PV223465	PDG_18S_F5	NLR1270	211F_alt	CoOs_Mith_R3	Contracaecum osculatum	Contracaecum osculatum	Contracaecum osculatum	Contracaecum osculatum (s.s.)
PV04_N02		Contracaecum osculatum (s.s.)	PQ861046	PV223466	PDG_18S_F5	BD2	211F_alt	210R	Contracaecum osculatum	Contracaecum osculatum	Contracaecum osculatum	Contracaecum osculatum (s.s.)
PV04_N05		Contracaecum osculatum (s.s.)	PQ861047	PV223467	PDG_18S_F5	NLR1270	211F_alt	210R	Contracaecum osculatum	Contracaecum osculatum	Contracaecum osculatum	Contracaecum osculatum (s.s.)
PV05_N18e	Egg producing - Eggs counted	Contracaecum osculatum (s.s.)	PQ861048	PV223468	PDG_18S_F5	NLR1270	211F_alt	210R	NA	Contracaecum osculatum	Contracaecum osculatum	Contracaecum osculatum (s.s.)
PV06_N01		Contracaecum osculatum (s.s.)	PQ861049	PV239550	PDG_18S_F5	BD2	211F_alt	210R	Contracaecum osculatum	Contracaecum osculatum	Contracaecum osculatum	Contracaecum osculatum (s.s.)
PV06_N02		Contracaecum osculatum (s.s.)	PQ861050	PV223469	PDG_18S_F5	NLR1270	211F_alt	CoOs_Mith_R3	Contracaecum osculatum	Contracaecum osculatum	Contracaecum osculatum	Contracaecum osculatum (s.s.)
PV06_N05		Contracaecum osculatum (s.s.)	PQ861051	PV223470	PDG_18S_F5	NLR1270	CoOs_Mith_F4	CoOs_Mith__R3	Contracaecum osculatum	Contracaecum osculatum	Contracaecum osculatum	Contracaecum osculatum (s.s.)
PV06_N07e	Egg producing	Contracaecum osculatum (s.s.)	PQ861052	PV223471	PDG_18S_F5	NLR1270	CoOs_Mith_F4	CoOs_Mith__R3	Contracaecum osculatum	Contracaecum osculatum	Contracaecum osculatum	Contracaecum osculatum (s.s.)
PV06_N08		Contracaecum osculatum (s.s.)	PV219302	PV223472	PDG_18S_F5	BD2	211F_alt	210R	Contracaecum osculatum	Contracaecum osculatum	Contracaecum osculatum	Contracaecum osculatum (s.s.)
PV06_N09		Contracaecum osculatum (s.s.)	PQ861053	PV223473	PDG_18S_F5	NLR1270	211F_alt	210R	Contracaecum osculatum	Contracaecum osculatum	Contracaecum osculatum	Contracaecum osculatum (s.s.)
PV06_N10e	Egg producing - Eggs counted	Contracaecum osculatum (s.s.)	PQ861054	PV223474	PDG_18S_F5	NLR1270	211F_alt	210R	Contracaecum osculatum	Contracaecum osculatum	Contracaecum osculatum	Contracaecum osculatum (s.s.)
PV06_N11e	Egg producing - Eggs counted	Contracaecum osculatum (s.s.)	PQ861055	PV223475	PDG_18S_F5	NLR1270	211F_alt	210R	Contracaecum osculatum	Contracaecum osculatum	Contracaecum osculatum	Contracaecum osculatum (s.s.)
PV06_N12e	Egg producing - Eggs counted	Contracaecum osculatum (s.s.)	PQ861056	PV223476	PDG_18S_F5	NLR1270	211F_alt	CoOs_Mith_R3	Contracaecum osculatum	Contracaecum osculatum	Contracaecum osculatum	Contracaecum osculatum (s.s.)
PV06_N13e	Egg producing - Eggs counted	Contracaecum osculatum (s.s.)	PQ861057	PV223477	PDG_18S_F5	NLR1270	211F_alt	CoOs_Mith_R3	Contracaecum osculatum	Contracaecum osculatum	Contracaecum osculatum	Contracaecum osculatum (s.s.)
PV08_N01		Contracaecum osculatum (s.s.)	PQ861058	PV223478	BD1	BD2	CoOs_Mith_F4	CoOs_Mith__R3	Contracaecum osculatum	Contracaecum osculatum	Contracaecum osculatum	Contracaecum osculatum (s.s.)
PV08_N02		Contracaecum osculatum (s.s.)	PQ861059	PV223479	BD1	BD2	CoOs_Mith_F4	CoOs_Mith__R3	Contracaecum osculatum	Contracaecum osculatum	Contracaecum osculatum	Contracaecum osculatum (s.s.)
PV08_N03		Contracaecum osculatum (s.s.)	PQ861060	PV223480	BD1	BD2	CoOs_Mith_F4	CoOs_Mith__R3	Contracaecum osculatum	Contracaecum osculatum	Contracaecum osculatum	Contracaecum osculatum (s.s.)
PV08_N04		Contracaecum osculatum (s.s.)	PQ861061	PV223481	BD1	BD2	CoOs_Mith_F4	CoOs_Mith__R3	Contracaecum osculatum	Contracaecum osculatum	Contracaecum osculatum	Contracaecum osculatum (s.s.)
PV08_N05		Contracaecum osculatum (s.s.)	PQ861062	PV223482	BD1	BD2	211F_alt	210R	Contracaecum osculatum	Contracaecum osculatum	NA	Contracaecum osculatum (s.s.)
PV08_N06		Contracaecum osculatum (s.s.)	PQ861063	PV223483	BD1	BD2	211F	210R	Contracaecum osculatum	Contracaecum osculatum	Contracaecum osculatum	Contracaecum osculatum (s.s.)
PV09_N11		Contracaecum osculatum (s.s.)	PQ861064	PV223484	BD1	BD2	211F_alt	210R	Contracaecum osculatum	Contracaecum osculatum	Contracaecum osculatum	Contracaecum osculatum (s.s.)
PV09_N12		Contracaecum osculatum (s.s.)	PQ861065	PV223485	BD1	BD2	211F_alt	210R	Contracaecum osculatum	Contracaecum osculatum	Contracaecum osculatum	Contracaecum osculatum (s.s.)
PV09_N13		Contracaecum osculatum (s.s.)	PQ861066	PV223486	PDG_18S_F5	NC2	211F_alt	CoOs_Mith_R3	Contracaecum osculatum	Contracaecum osculatum	Contracaecum osculatum	Contracaecum osculatum (s.s.)
PV09_N15		Contracaecum osculatum (s.s.)	PQ861067	PV223487	PDG_18S_F5	NC2	211F_alt	CoOs_Mith_R3	Contracaecum osculatum	Contracaecum osculatum	Contracaecum osculatum	Contracaecum osculatum (s.s.)
PV09_N16		Contracaecum osculatum (s.s.)	PQ861068	PV223488	PDG_18S_F5	NC2	211F_alt	CoOs_Mith_R3	Contracaecum osculatum	Contracaecum osculatum	Contracaecum osculatum	Contracaecum osculatum (s.s.)
PV09_N17		Contracaecum osculatum (s.s.)	PQ861069	PV223489	PDG_18S_F5	NC2	211F_alt	CoOs_Mith_R3	Contracaecum osculatum	Contracaecum osculatum	Contracaecum osculatum	Contracaecum osculatum (s.s.)
PV09_N18		Contracaecum osculatum (s.s.)	PQ861070	PV223490	PDG_18S_F5	NC2	211F_alt	CoOs_Mith_R3	Contracaecum osculatum	Contracaecum osculatum	Contracaecum osculatum	Contracaecum osculatum (s.s.)
PV11_N12		Contracaecum osculatum (s.s.)	PQ861071	PV223491	BD1	BD2	CoOs_Mith_F4	CoOs_Mith__R3	Contracaecum osculatum	Contracaecum osculatum	Contracaecum osculatum	Contracaecum osculatum (s.s.)
PV11_N13		Contracaecum osculatum (s.s.)	PQ861072	PV223492	BD1	BD2	211F_alt	210R	Contracaecum osculatum	Contracaecum osculatum	Contracaecum osculatum	Contracaecum osculatum (s.s.)
PV11_N14		Contracaecum osculatum (s.s.)	PQ861073	PV223493	BD1	BD2	211F_alt	210R	Contracaecum osculatum	Contracaecum osculatum	Contracaecum osculatum	Contracaecum osculatum (s.s.)
PV11_N16		Contracaecum osculatum (s.s.)	PQ861075	PV223494	BD1	BD2	211F_alt	210R	Contracaecum osculatum	Contracaecum osculatum	Contracaecum osculatum	Contracaecum osculatum (s.s.)
PV11_N17		Contracaecum osculatum (s.s.)	PQ861076	PV223495	PDG_18S_F5	NC2	211F_alt	CoOs_Mith_R3	Contracaecum osculatum	Contracaecum osculatum	Contracaecum osculatum	Contracaecum osculatum (s.s.)
PV11_N18		Contracaecum osculatum (s.s.)	PQ861077	PV223496	PDG_18S_F5	NC2	211F_alt	CoOs_Mith_R3	Contracaecum osculatum	Contracaecum osculatum	Contracaecum osculatum	Contracaecum osculatum (s.s.)
PV12_N01e	Egg producing	Contracaecum osculatum (s.s.)	PQ861078	PV223497	PDG_18S_F5	BD2	CoOs_Mith_F4	CoOs_Mith__R3	Contracaecum osculatum	Contracaecum osculatum	Contracaecum osculatum	Contracaecum osculatum (s.s.)
PV12_N02e	Egg producing	Contracaecum osculatum (s.s.)	PQ861079	PV223498	PDG_18S_F5	BD2	CoOs_Mith_F4	CoOs_Mith__R3	Contracaecum osculatum	Contracaecum osculatum	Contracaecum osculatum	Contracaecum osculatum (s.s.)
PV12_N03e	Egg producing	Contracaecum osculatum (s.s.)	PQ861080	PV223499	PDG_18S_F5	BD2	CoOs_Mith_F4	CoOs_Mith__R3	Contracaecum osculatum	Contracaecum osculatum	Contracaecum osculatum	Contracaecum osculatum (s.s.)
PV12_N05		Contracaecum osculatum (s.s.)	PQ861081	PV223500	PDG_18S_F5	BD2	CoOs_Mith_F4	CoOs_Mith__R3	Contracaecum osculatum	Contracaecum osculatum	Contracaecum osculatum	Contracaecum osculatum (s.s.)
PV12_N06		Contracaecum osculatum (s.s.)	PQ861082	PV223501	PDG_18S_F5	BD2	CoOs_Mith_F4	CoOs_Mith__R3	Contracaecum osculatum	Contracaecum osculatum	Contracaecum osculatum	Contracaecum osculatum (s.s.)
PV12_N07		Contracaecum osculatum (s.s.)	PQ861083	PV223502	PDG_18S_F5	BD2	CoOs_Mith_F4	CoOs_Mith__R3	Contracaecum osculatum	Contracaecum osculatum	Contracaecum osculatum	Contracaecum osculatum (s.s.)
PV12_N08		Contracaecum osculatum (s.s.)	PQ861084	PV223503	PDG_18S_F5	BD2	CoOs_Mith_F4	CoOs_Mith__R3	Contracaecum osculatum	Contracaecum osculatum	Contracaecum osculatum	Contracaecum osculatum (s.s.)
PV12_N09		Contracaecum osculatum (s.s.)	PQ861085	PV223504	PDG_18S_F5	BD2	CoOs_Mith_F4	CoOs_Mith__R3	Contracaecum osculatum	Contracaecum osculatum	Contracaecum osculatum	Contracaecum osculatum (s.s.)
PV12_N10e	Egg producing - Eggs counted	Contracaecum osculatum (s.s.)	PQ861086	PV223505	PDG_18S_F5	NLR1270	211F_alt	CoOs_Mith_R3	Contracaecum osculatum	Contracaecum osculatum	Contracaecum osculatum	Contracaecum osculatum (s.s.)
PV12_N11e	Egg producing - Eggs counted	Contracaecum osculatum (s.s.)	PQ861087	PV223506	PDG_18S_F5	NLR1270	211F_alt	CoOs_Mith_R3	Contracaecum osculatum	Contracaecum osculatum	Contracaecum osculatum	Contracaecum osculatum (s.s.)
PV12_N12e	Egg producing - Eggs counted	Contracaecum osculatum (s.s.)	PQ861088	PV223507	PDG_18S_F5	NLR1270	211F_alt	CoOs_Mith_R3	Contracaecum osculatum	Contracaecum osculatum	Contracaecum osculatum	Contracaecum osculatum (s.s.)
PV13_N10		Contracaecum osculatum (s.s.)	PQ861089	PV223508	PDG_18S_F5	BD2	CoOs_Mith_F4	CoOs_Mith__R3	Contracaecum osculatum	Contracaecum osculatum	Contracaecum osculatum	Contracaecum osculatum (s.s.)
PV01_C01		Corynosoma strumosum	PV189200	NA	PDG_18S_F5	NLR1270	NA	NA	Corynosoma sp.	NA	Corynosoma strumosum
PV01_C02		Corynosoma strumosum	PV189201	NA	PDG_18S_F5	NLR1270	NA	NA	Corynosoma sp.	NA	Corynosoma strumosum
PV02_C01		Corynosoma strumosum	PV189198	NA	PDG_18S_F5	NLR1270	NA	NA	Corynosoma sp.	NA	Corynosoma strumosum
PV02_C02		Corynosoma strumosum	PV189199	NA	PDG_18S_F5	NLR1270	NA	NA	Corynosoma sp.	NA	Corynosoma strumosum
PV03_C01		Corynosoma strumosum	PV189202	NA	PDG_18S_F5	NLR1270	NA	NA	Corynosoma sp.	NA	Corynosoma strumosum
PV03_C02		Corynosoma strumosum	PV189203	NA	PDG_18S_F5	NLR1270	NA	NA	Corynosoma sp.	NA	Corynosoma strumosum
PV04_C01		Corynosoma strumosum	PV189204	NA	PDG_18S_F5	NLR1270	NA	NA	Corynosoma sp.	NA	Corynosoma strumosum
PV04_C02		Corynosoma strumosum	PV189205	NA	PDG_18S_F5	NLR1270	NA	NA	Corynosoma sp.	NA	Corynosoma strumosum
PV05_C01		Corynosoma strumosum	PV189206	NA	PDG_18S_F5	NLR1270	NA	NA	Corynosoma sp.	NA	Corynosoma strumosum
PV05_C02		Corynosoma strumosum	PV189207	NA	PDG_18S_F5	NLR1270	NA	NA	Corynosoma sp.	NA	Corynosoma strumosum
PV06_C01		Corynosoma strumosum	PV189208	NA	PDG_18S_F5	NLR1270	NA	NA	Corynosoma sp.	NA	Corynosoma strumosum
PV06_C02		Corynosoma strumosum	PV189209	NA	PDG_18S_F5	NLR1270	NA	NA	Corynosoma sp.	NA	Corynosoma strumosum
PV08_C01		Corynosoma strumosum	PV189210	NA	PDG_18S_F5	NLR1270	NA	NA	Corynosoma sp.	NA	Corynosoma strumosum
PV08_C02		Corynosoma strumosum	PV189211	NA	PDG_18S_F5	NLR1270	NA	NA	Corynosoma sp.	NA	Corynosoma strumosum
PV09_C01		Corynosoma strumosum	PV189212	NA	PDG_18S_F5	NLR1270	NA	NA	Corynosoma sp.	NA	Corynosoma strumosum
PV09_C02		Corynosoma strumosum	PV189213	NA	PDG_18S_F5	NLR1270	NA	NA	Corynosoma sp.	NA	Corynosoma strumosum
PV10_C01		Corynosoma strumosum	PV189214	NA	PDG_18S_F5	NLR1270	NA	NA	Corynosoma sp.	NA	Corynosoma strumosum
PV10_C02		Corynosoma strumosum	PV189215	NA	PDG_18S_F5	NLR1270	NA	NA	Corynosoma sp.	NA	Corynosoma strumosum
PV11_C01		Corynosoma strumosum	PV189216	NA	PDG_18S_F5	NLR1270	NA	NA	Corynosoma sp.	NA	Corynosoma strumosum
PV11_C02		Corynosoma strumosum	PV189217	NA	PDG_18S_F5	NLR1270	NA	NA	Corynosoma sp.	NA	Corynosoma strumosum
PV12_C01		Corynosoma strumosum	PV189218	NA	PDG_18S_F5	NLR1270	NA	NA	Corynosoma sp.	NA	Corynosoma strumosum
PV12_C02		Corynosoma strumosum	PV189219	NA	PDG_18S_F5	NLR1270	NA	NA	Corynosoma sp.	NA	Corynosoma strumosum
PV13_C01		Corynosoma strumosum	PV189220	NA	PDG_18S_F5	NLR1270	NA	NA	Corynosoma sp.	NA	Corynosoma strumosum
PV13_C02		Corynosoma strumosum	PV189221	NA	PDG_18S_F5	NLR1270	NA	NA	Corynosoma sp.	NA	Corynosoma strumosum
PV03_D01		Dibothriocephalus schistochilos	PV189195	NA	PDG_18S_F5	NLR1270	NA	NA	Dibothriocephalus schistochilos	NA	Dibothriocephalus sp.
PV03_D02		Dibothriocephalus schistochilos	PV189196	NA	PDG_18S_F5	NLR1270	NA	NA	Dibothriocephalus schistochilos	NA	Dibothriocephalus sp.
PV03_D03		Dibothriocephalus schistochilos	PV189197	NA	PDG_18S_F5	NLR1270	NA	NA	Dibothriocephalus schistochilos	NA	Dibothriocephalus sp.
PV01_N12		Phocanema decipiens	PV189157	NA	PDG_18S_F5	NLR1270	NA	NA	Phocanema decipiens	NA	NA	Phocanema decipiens
PV03_N24e	Egg producing - Eggs counted	Phocanema decipiens	PV189158	PV200029	PDG_18S_F5	NC2	211F	210R	Phocanema decipiens	Phocanema decipiens	Phocanema decipiens	Phocanema decipiens
PV05_N16e	Egg producing - Eggs counted	Phocanema decipiens	PV189159	PV200030	PDG_18S_F5	NLR1270	211F_alt	210R	Phocanema decipiens	Phocanema decipiens	Phocanema decipiens	Phocanema decipiens
PV07_N10		Phocanema decipiens	PV189160	PV200031	PDG_18S_F5	NLR1270	211F	210R	Phocanema decipiens	Phocanema decipiens	Phocanema decipiens	Phocanema decipiens
PV07_N11		Phocanema decipiens	PV189161	PV200032	PDG_18S_F5	NLR1270	211F	210R	Phocanema decipiens	Phocanema decipiens	Phocanema decipiens	Phocanema decipiens
PV07_N12		Phocanema decipiens	PV189162	PV200033	PDG_18S_F5	NLR1270	211F	210R	Phocanema decipiens	Phocanema decipiens	Phocanema decipiens	Phocanema decipiens
PV07_N13		Phocanema decipiens	PV189163	PV200034	PDG_18S_F5	NLR1270	211F	210R	Phocanema decipiens	Phocanema decipiens	Phocanema decipiens	Phocanema decipiens
PV07_N14		Phocanema decipiens	PV189164	PV200035	PDG_18S_F5	NLR1270	211F	210R	Phocanema decipiens	Phocanema decipiens	Phocanema decipiens	Phocanema decipiens
PV07_N16		Phocanema decipiens	PV189165	PV200036	PDG_18S_F5	BD2	211F	210R	Phocanema decipiens	Phocanema decipiens	Phocanema decipiens	Phocanema decipiens
PV07_N17		Phocanema decipiens	PV189166	PV200037	PDG_18S_F5	NLR1270	211F	210R	Phocanema decipiens	Phocanema decipiens	Phocanema decipiens	Phocanema decipiens
PV07_N18		Phocanema decipiens	PV189167	PV200038	PDG_18S_F5	NLR1270	211F	210R	Phocanema decipiens	Phocanema decipiens	NA	Phocanema decipiens
PV09_N14		Phocanema decipiens	PV189168	PV200039	BD1	BD2	211F	210R	Phocanema decipiens	Phocanema decipiens	Phocanema decipiens	Phocanema decipiens
PV10_N01e	Egg producing	Phocanema decipiens	PV189169	PV200040	BD1	BD2	211F	210R	Phocanema decipiens	Phocanema decipiens	Phocanema decipiens	Phocanema decipiens
PV10_N03		Phocanema decipiens	PV189170	PV200041	BD1	BD2	211F	210R	Phocanema decipiens	Phocanema decipiens	Phocanema decipiens	Phocanema decipiens
PV10_N04		Phocanema decipiens	PV189171	PV200042	BD1	BD2	211F	210R	Phocanema decipiens	Phocanema decipiens	Phocanema decipiens	Phocanema decipiens
PV10_N05		Phocanema decipiens	PV189172	PV200043	BD1	BD2	211F	210R	Phocanema decipiens	Phocanema decipiens	Phocanema decipiens	Phocanema decipiens
PV10_N06		Phocanema decipiens	PV189173	PV200044	BD1	BD2	211F	210R	Phocanema decipiens	Phocanema decipiens	Phocanema decipiens	Phocanema decipiens
PV02_N03		Phocanema krabbei	PV189174	PV189174	PDG_18S_F5	NLR1270	211F	210R	Phocanema decipiens	Phocanema krabbei	Phocanema decipiens	Phocanema krabbei
PV03_N03		Phocanema krabbei	PV189175	PV189175	PDG_18S_F5	NLR1270	211F	210R	Phocanema decipiens	Phocanema krabbei	NA	Phocanema krabbei
PV04_N01		Phocanema krabbei	PV189176	PV189176	PDG_18S_F5	NLR1270	211F	210R	Phocanema decipiens	Phocanema krabbei	NA	Phocanema krabbei
PV04_N03		Phocanema krabbei	PV189177	PV189177	PDG_18S_F5	NLR1270	211F	210R	Phocanema decipiens	Phocanema krabbei	NA	Phocanema krabbei
PV05_N07		Phocanema krabbei	PV189178	PV189178	PDG_18S_F5	NLR1270	211F	210R	Phocanema decipiens	Phocanema krabbei	Phocanema decipiens	Phocanema krabbei
PV05_N09e	Egg producing	Phocanema krabbei	PV189179	PV189179	PDG_18S_F5	NLR1270	211F	210R	Phocanema decipiens	Phocanema krabbei	Phocanema decipiens	Phocanema krabbei
PV05_N10		Phocanema krabbei	PV189180	PV189180	PDG_18S_F5	BD2	211F	210R	Phocanema decipiens	Phocanema krabbei	NA	Phocanema krabbei
PV05_N11		Phocanema krabbei	PV189181	PV189181	PDG_18S_F5	NLR1270	211F	210R	Phocanema decipiens	Phocanema krabbei	NA	Phocanema krabbei
PV05_N13		Phocanema krabbei	PV189182	PV189182	PDG_18S_F5	NLR1270	211F	210R	Phocanema decipiens	Phocanema krabbei	NA	Phocanema krabbei
PV06_N06		Phocanema krabbei	PV189183	PV189183	PDG_18S_F5	NLR1270	211F	210R	Phocanema decipiens	Phocanema krabbei	Phocanema decipiens	Phocanema krabbei
PV10_N02		Phocanema krabbei	PV189184	PV189184	BD1	BD2	211F	210R	Phocanema decipiens	Phocanema krabbei	Phocanema decipiens	Phocanema krabbei
PV11_N10e	Egg producing	Phocanema krabbei	PV189185	PV189185	PDG_18S_F5	BD2	211F	210R	Phocanema decipiens	Phocanema krabbei	Phocanema decipiens	Phocanema krabbei
PV11_N11e	Egg producing	Phocanema krabbei	PV189186	PV189186	BD1	BD2	211F	210R	Phocanema decipiens	Phocanema krabbei	Phocanema decipiens	Phocanema krabbei
PV11_N19e	Egg producing - Eggs counted	Phocanema krabbei	PV189187	PV189187	PDG_18S_F5	NLR1270	211F_alt	210R	Phocanema decipiens	Phocanema krabbei	Phocanema decipiens	Phocanema krabbei
PV12_N04e	Egg producing	Phocanema krabbei	PV189188	PV189188	PDG_18S_F5	BD2	211F	210R	Phocanema decipiens	Phocanema krabbei	Phocanema decipiens	Phocanema krabbei
PV12_N13e	Egg producing - Eggs counted	Phocanema krabbei	PV189189	PV189189	PDG_18S_F5	NLR1270	211F	210R	Phocanema decipiens	Phocanema krabbei	Phocanema decipiens	Phocanema krabbei
PV13_N11		Phocanema krabbei	PV189190	PV189190	PDG_18S_F5	BD2	211F	210R	Phocanema decipiens	Phocanema krabbei	Phocanema decipiens	Phocanema krabbei
PV13_N12		Phocanema krabbei	PV189191	PV189191	PDG_18S_F5	BD2	211F	210R	Phocanema decipiens	Phocanema krabbei	Phocanema decipiens	Phocanema krabbei
PV13_N13		Phocanema krabbei	PV189192	PV189192	PDG_18S_F5	BD2	211F	210R	Phocanema decipiens	Phocanema krabbei	Phocanema azarasi	Phocanema krabbei
PV13_N14		Phocanema krabbei	PV189193	PV189193	PDG_18S_F5	BD2	211F	210R	Phocanema decipiens	Phocanema krabbei	Phocanema decipiens	Phocanema krabbei
PV13_N15		Phocanema krabbei	PV189194	PV189194	PDG_18S_F5	BD2	211F	210R	Phocanema decipiens	Phocanema krabbei	Phocanema decipiens	Phocanema krabbei
PV	in Sample name indicates the host Harbour seal (Phoca vitulina)
N	in Sample name indicates the phyllum Nematoda
C	in Sample name indicaes the genus Corynosoma
D	In Sample name indicates the geneus Dibothriocephalus
e	in Sample name indicate the nematode had produced eggs

## Sheet: PCR primers etc.
							Touch down procedures
	PCR Primers combinations		Target	Specific PCR conditions			Td 57°→50°			Td 53->46			Primer	Sequence 5' end to 3' end	Reference	Links to references
	Forward	Reverse		Ta	Elongation time		Ta, °C	Cycles		Ta, °C	Cycles
	ERIB1	ERIB10	18S	Td 57°→50°	2 min		57	2		53	2		ERIB1	ACCTGGTTGATCCTGCCAG	Barta et al, 1997	Phylogenetic relationships among eight Eimeria species infecting domestic fowl inferred using complete small subunit ribosomal DNA sequences
	BD1	BD2	ITS1 - 5.8S - ITS2	54°C	2 min		55	2		51	2		ERIB10	CCTCCGCAGGTTCACCTACGG	Barta et al, 1997	Phylogenetic relationships among eight Eimeria species infecting domestic fowl inferred using complete small subunit ribosomal DNA sequences
	PDG_18S_F5	BD2	18S - ITS1 - 5.8S - ITS2	54°	2 min		54	2		50	2		PDG_18S_F5	CGATAACGAACGAGACTC	Sajiri et al, 2020	10.1017/S0022149X20000176
	PDG_18S_F5	NC2	18S - ITS1 - 5.8S - ITS2	54°C	2 min		53	3		49	3		BD1	GTCGTAACAAGGTTTCCGTA	Galazzo et al., 2002	Phylogenetic relationships among eight Eimeria species infecting domestic fowl inferred using complete small subunit ribosomal DNA sequences
	PDG_18S_F5	NLR1270	18S - ITS1 - 5.8S - ITS2 - 28S	54°C	3 min		52	3		48	3		BD2	TATGCTTAAATTCAGCGGGT	Galazzo et al., 2002	Phylogenetic relationships among eight Eimeria species infecting domestic fowl inferred using complete small subunit ribosomal DNA sequences
	211F	210R	cox2	Td 53->46	30 sec		51	3		47	3		NC2	TTAGTTTCTTTTCCTCCGCT	Gasser et al, 1993	Rapid sequencing of rDNA from single worms and eggs of parasitic helminths.
	211F_alt	210R	cox2	55°C	30 sec		50	35		46	35		NLR1270	TATGCTTAAATTCAGCGGGT	Bartošová et al, 2009	Concatenated SSU and LSU rDNA data confirm the main evolutionary trends within myxosporeans (Myxozoa: Myxosporea) and provide an effective tool for …
	211F_alt	CoOs_Mith_R3	cox2	55°C	45 sec								211F_alt	TTTTCTAAGTTATATAGATTGRTTCCAT	In house
	CoOs_Mith_F4	CoOs_Mith__R3	cox2	55°C	45 sec		Ta indicate annealing temperature						211F	TTTTCTAAGTTATATAGATTGRTTTYAT	Nadler, S.A., Hudspeth, D.S.S.	10.1645/0022-3395(2000)086[0380:POTANA]2.0.CO;2
													210R	CACCAACTCTTAAAATTATC	Nadler, S.A., Hudspeth, D.S.S.	10.1645/0022-3395(2000)086[0380:POTANA]2.0.CO;2
													CoOs_Mith_F4	CTTGACTTCCAATCGAGAGG	Zuo et al, 2018	10.1017/S0022149X17000025
													CoOs_Mith_R3	GCCACAAATCCTTTCATACCAC	Zuo et al, 2018	10.1017/S0022149X17000025

## Sheet: Identity analysis
	Identity analyses of cox2 sequences internal to the primers 211F and 210R
	Anisakis simplex					C. osculatum						Phocanema decipiens				Phocanema krabbei
	Identical	Identical	Identical	Unique		Identical	Identical	Unique				Identical	Identical	Unique		Identical	Identical	Unique
	PV03_N08	PV02_N02	PV03_N05	The remaning 20 samples		PV02_N07	PV05_N10	The remaning 47 samples				PV06_N10	PV07_N12	The remaning 11 samples		PV06_N06	PV13_N12	The remaning 17 samples
	PV05_N14	PV10_N07	PV03_N06			PV02_N09	PV13_N12					PV07_N10	PV10_N21			PV05_N07	PV05_N10
	PV08_N08												PV10_N04
	23 variants of 27 samples					49 variants of 51 samples						13 variants of 16 samples				19 variants of 21 samples			In total	104 variants of 115 samples
	Identity analyses of ITS1 → 5.8 S →ITS2 sequences
	Anisakis simplex					C. osculatum						Phocanema decipiens				Phocanema krabbei
	Identical	Unique	The remaing 25 samples were identical and is represented by ↓			Unique	Unique	Unique	The remaing 48 samples were identical and is represented by ↓			All 18 samples were identical and is represented by ↓				All 20 samples were identical and is represented by ↓
	PV02_N10	PV03_N25				PV09_N13	PV12_N10e	PV02_N01
	PV03_N19	PV03_N29
	PV10N19	PV8_N07	PV02_N11						PV02_N05			PV10_N06				PV02_N03
	5 variants of 29 samples					4 variants of 51 samples						1 variants of 18 samples				1 variants of 20 samples			In total	51
	The ones use in phylogenetic analysis are highlighted in blue																		In all	125 variants of 233 products
